# Supplementary material for: Longitudinal anellome dynamics in the upper respiratory tract of children with acute respiratory tract infections
Source: Virus Evol. 2023 Jul 13;9(2):vead045. doi: 10.1093/ve/vead045 (PMC10478798; doi:10.1093/ve/vead045)
Supplement: vead045_Supp [file vead045_supp.zip]

Archive with 2 entries (2 files):
- Table_S1.xlsx
- suppl_data/Supplementary figures.docx
